# Supplementary material for: Postoperative Discharge Destination Impacts 30-Day Outcomes: A National Surgical Quality Improvement Program Multi-Specialty Surgical Cohort Analysis
Source: J Clin Med. 2023 Oct 26;12(21):6784. doi: 10.3390/jcm12216784 (PMC10650337; doi:10.3390/jcm12216784)
Supplement: Supplementary file 1 [file jcm-12-06784-s001.zip]

Archive with 1 entries (1 files):
- jcm-2633277-supplementary.pdf
